# Supplementary material for: Effect of Myo-Inositol Supplementation in Polycystic Ovary Syndrome—Scoping Review
Source: Nutrients. 2026 Jun 26;18(13):2093. doi: 10.3390/nu18132093 (PMC13363645; doi:10.3390/nu18132093)
Supplement: Supplementary file 1 [file nutrients-18-02093-s001.zip]

Archive with 1 entries (1 files):
- nutrients-4351439-supplementary.pdf
